# Supplementary material for: New Angucycline Glycosides from a Marine-Derived Bacterium Streptomyces ardesiacus
Source: Int J Mol Sci. 2022 Nov 9;23(22):13779. doi: 10.3390/ijms232213779 (PMC9698790; doi:10.3390/ijms232213779)
Supplement: Supplementary file 1 [file ijms-23-13779-s001.zip]

Archive with 1 entries (1 files):
- ijms-2003943-supplementary.pdf
